# Supplementary material for: Role of disulfidptosis in colorectal adenocarcinoma: implications for prognosis and immunity
Source: Front Immunol. 2024 Sep 27;15:1409149. doi: 10.3389/fimmu.2024.1409149 (PMC11466812; doi:10.3389/fimmu.2024.1409149)
Supplement: Supplementary Figure S1 — Unsupervised clustering of disulfidptosis-related genes and Consensus matrix heatmaps for k = 3-9. [file DataSheet1.zip]

Archive with 73 entries (72 files):
- Fiugre S5/
- Fiugre S5/drugSenstivity.5-Fluorouracil.png
- Fiugre S5/drugSenstivity.ABT737.png
- Fiugre S5/drugSenstivity.Acetalax.png
- Fiugre S5/drugSenstivity.AGI-5198.png
- Fiugre S5/drugSenstivity.AGI-6780.png
- Fiugre S5/drugSenstivity.AT13148.png
- Fiugre S5/drugSenstivity.AZD1208.png
- Fiugre S5/drugSenstivity.AZD1332.png
- Fiugre S5/drugSenstivity.AZD2014.png
- Fiugre S5/drugSenstivity.AZD3759.png
- Fiugre S5/drugSenstivity.AZD5438.png
- Fiugre S5/drugSenstivity.AZD5991.png
- Fiugre S5/drugSenstivity.AZD6482.png
- Fiugre S5/drugSenstivity.AZD6738.png
- Fiugre S5/drugSenstivity.BMS-345541.png
- Fiugre S5/drugSenstivity.Bortezomib.png
- Fiugre S5/drugSenstivity.Carmustine.png
- Fiugre S5/drugSenstivity.Crizotinib.png
- Fiugre S5/drugSenstivity.Cyclophosphamide.png
- Fiugre S5/drugSenstivity.Dihydrorotenone.png
- Fiugre S5/drugSenstivity.EPZ004777.png
- Fiugre S5/drugSenstivity.EPZ5676.png
- Fiugre S5/drugSenstivity.ERK_2440.png
- Fiugre S5/drugSenstivity.ERK_6604.png
- Fiugre S5/drugSenstivity.Erlotinib.png
- Fiugre S5/drugSenstivity.Fulvestrant.png
- Fiugre S5/drugSenstivity.Gallibiscoquinazole.png
- Fiugre S5/drugSenstivity.GDC0810.png
- Fiugre S5/drugSenstivity.Gefitinib.png
- Fiugre S5/drugSenstivity.GSK1904529A.png
- Fiugre S5/drugSenstivity.GSK2578215A.png
- Fiugre S5/drugSenstivity.GSK343.png
- Fiugre S5/drugSenstivity.GSK591.png
- Fiugre S5/drugSenstivity.IAP_5620.png
- Fiugre S5/drugSenstivity.IGF1R_3801.png
- Fiugre S5/drugSenstivity.IRAK4_4710.png
- Fiugre S5/drugSenstivity.JAK_8517.png
- Fiugre S5/drugSenstivity.KRAS (G12C) Inhibitor-12.png
- Fiugre S5/drugSenstivity.LCL161.png
- Fiugre S5/drugSenstivity.LGK974.png
- Fiugre S5/drugSenstivity.Luminespib.png
- Fiugre S5/drugSenstivity.MIRA-1.png
- Fiugre S5/drugSenstivity.MK-8776.png
- Fiugre S5/drugSenstivity.ML323.png
- Fiugre S5/drugSenstivity.MN-64.png
- Fiugre S5/drugSenstivity.Navitoclax.png
- Fiugre S5/drugSenstivity.Nelarabine.png
- Fiugre S5/drugSenstivity.Nilotinib.png
- Fiugre S5/drugSenstivity.OF-1.png
- Fiugre S5/drugSenstivity.OSI-027.png
- Fiugre S5/drugSenstivity.Oxaliplatin.png
- Fiugre S5/drugSenstivity.P22077.png
- Fiugre S5/drugSenstivity.PFI3.png
- Fiugre S5/drugSenstivity.Picolinici-acid.png
- Fiugre S5/drugSenstivity.Ribociclib.png
- Fiugre S5/drugSenstivity.Savolitinib.png
- Fiugre S5/drugSenstivity.Sinularin.png
- Fiugre S5/drugSenstivity.Sorafenib.png
- Fiugre S5/drugSenstivity.Staurosporine.png
- Fiugre S5/drugSenstivity.TAF1_5496.png
- Fiugre S5/drugSenstivity.Tamoxifen.png
- Fiugre S5/drugSenstivity.Temozolomide.png
- Fiugre S5/drugSenstivity.VE-822.png
- Fiugre S5/drugSenstivity.VE821.png
- Fiugre S5/drugSenstivity.Venetoclax.png
- Fiugre S5/drugSenstivity.VSP34_8731.png
- Fiugre S5/drugSenstivity.WZ4003.png
- Fiugre S5/drugSenstivity.Zoledronate.png
- Fiugre S1.tif
- Fiugre S2.tif
- Fiugre S3.tif
- Fiugre S4.tif
