# Supplementary material for: Role of disulfidptosis in colorectal adenocarcinoma: implications for prognosis and immunity
Source: Front Immunol. 2024 Sep 27;15:1409149. doi: 10.3389/fimmu.2024.1409149 (PMC11466812; doi:10.3389/fimmu.2024.1409149)
Supplement: Supplementary file 2 [file Table1.xls]

## Sheet: Sheet1
Table S1 Prognostic disulfide death genes
id	HR	HR.95L	HR.95H	pvalue	km
OXSM	0.605289	0.457618	0.800614	0.000434	1.05e-07
IQGAP1	1.31657	1.04777	1.65434	0.018252	3.42e-05
LRPPRC	0.787747	0.633295	0.979867	0.032144	0.001878
NDUFA11	0.817635	0.669673	0.998288	0.048066	0.002714
FLNA	1.1519	1.03306	1.2844	0.010912	0.004927
TLN1	1.34243	1.0321	1.74605	0.028124	0.005358
MYH9	1.04843	0.834683	1.31691	0.684332	0.005404
ACTB	1.19533	0.851067	1.67885	0.303255	0.007772
PDLIM1	0.743183	0.567904	0.972562	0.030566	0.012783
NCKAP1	1.22575	0.957838	1.56859	0.105743	0.014515
FLNB	1.16032	0.929822	1.44795	0.188178	0.015302
INF2	1.1959	0.880819	1.62368	0.251546	0.02345
CAPZB	1.08533	0.76213	1.54559	0.649852	0.032461
MYH10	1.07656	0.929973	1.24625	0.323236	0.035832
SLC7A11	1.03631	0.914935	1.17378	0.574692	0.040408
ACTN4	0.915366	0.721705	1.16099	0.465919	0.041965
GYS1	0.824905	0.63048	1.07929	0.16044	0.048793
