# Supplementary material for: Role of disulfidptosis in colorectal adenocarcinoma: implications for prognosis and immunity
Source: Front Immunol. 2024 Sep 27;15:1409149. doi: 10.3389/fimmu.2024.1409149 (PMC11466812; doi:10.3389/fimmu.2024.1409149)
Supplement: Supplementary file 3 [file Table2.xls]

## Sheet: Sheet1
ID	DRGcluster
TCGA-CM-5868	A
TCGA-CM-6165	A
TCGA-AA-3956	A
TCGA-AA-3527	B
TCGA-CA-6716	B
TCGA-AY-A8YK	A
TCGA-CM-6164	B
TCGA-D5-6530	A
TCGA-G4-6323	A
TCGA-AA-3521	A
TCGA-NH-A50V	A
TCGA-A6-5661	A
TCGA-A6-4107	A
TCGA-AY-4070	B
TCGA-QL-A97D	A
TCGA-AA-3530	A
TCGA-A6-5666	A
TCGA-AA-3655	A
TCGA-A6-5656	A
TCGA-A6-6653	B
TCGA-DM-A0XD	A
TCGA-AD-6890	A
TCGA-A6-2676	B
TCGA-CM-5862	A
TCGA-AA-3815	B
TCGA-A6-6648	A
TCGA-D5-5541	A
TCGA-CM-6679	B
TCGA-AA-A02K	A
TCGA-A6-3810	A
TCGA-CM-6677	A
TCGA-G4-6306	A
TCGA-AA-3693	A
TCGA-AA-3712	B
TCGA-A6-3807	B
TCGA-CM-6170	A
TCGA-AZ-6600	B
TCGA-AA-A00O	A
TCGA-AA-3941	A
TCGA-DM-A1HA	A
TCGA-AA-3495	A
TCGA-AA-3862	A
TCGA-F4-6460	B
TCGA-AA-3511	A
TCGA-AA-A017	A
TCGA-CM-6167	B
TCGA-AA-3553	A
TCGA-AA-A02E	A
TCGA-AA-A01S	A
TCGA-A6-6141	A
TCGA-A6-2681	B
TCGA-DM-A0X9	A
TCGA-AY-A71X	A
TCGA-AA-A00U	A
TCGA-DM-A1D8	A
TCGA-A6-6650	A
TCGA-G4-6625	B
TCGA-AA-A022	A
TCGA-F4-6459	B
TCGA-D5-6529	B
TCGA-CM-5348	B
TCGA-A6-2679	B
TCGA-AA-A00D	B
TCGA-DM-A28C	A
TCGA-CA-5255	A
TCGA-AA-3519	A
TCGA-CA-5256	A
TCGA-AZ-4681	A
TCGA-AZ-6599	A
TCGA-G4-6586	A
TCGA-AA-3518	A
TCGA-NH-A6GA	B
TCGA-AA-3688	A
TCGA-A6-6782	A
TCGA-F4-6461	B
TCGA-AA-A02Y	A
TCGA-AA-3846	A
TCGA-CM-5861	A
TCGA-AZ-6603	B
TCGA-A6-6649	B
TCGA-CA-5797	A
TCGA-3L-AA1B	B
TCGA-CK-5914	A
TCGA-D5-6541	A
TCGA-CM-6675	B
TCGA-AA-A00Z	A
TCGA-AY-6386	A
TCGA-G4-6321	A
TCGA-G4-6320	A
TCGA-5M-AATA	A
TCGA-AA-A00K	B
TCGA-AA-A01I	A
TCGA-A6-5660	A
TCGA-CK-6747	A
TCGA-4N-A93T	A
TCGA-AA-3952	A
TCGA-NH-A6GB	A
TCGA-D5-6931	B
TCGA-AA-3973	A
TCGA-AA-3841	B
TCGA-A6-6654	B
TCGA-AA-A02H	A
TCGA-AA-3510	A
TCGA-AA-3562	A
TCGA-AA-3522	A
TCGA-CM-6168	B
TCGA-AA-3526	A
TCGA-G4-6314	B
TCGA-G4-6315	A
TCGA-F4-6854	B
TCGA-AZ-6605	B
TCGA-D5-6924	B
TCGA-DM-A28M	A
TCGA-DM-A1D4	A
TCGA-DM-A1D9	A
TCGA-AZ-6606	A
TCGA-AA-A02W	B
TCGA-AA-3542	A
TCGA-CK-6746	A
TCGA-F4-6569	B
TCGA-AA-3529	B
TCGA-AA-3524	A
TCGA-AA-A02O	B
TCGA-CM-4752	A
TCGA-AA-3520	B
TCGA-AY-5543	A
TCGA-AA-3534	A
TCGA-AA-3971	A
TCGA-CA-6719	B
TCGA-AA-3818	A
TCGA-AD-6895	B
TCGA-QG-A5YV	A
TCGA-G4-6310	B
TCGA-G4-6307	A
TCGA-CM-5341	A
TCGA-G4-6627	B
TCGA-AA-3538	B
TCGA-AA-3544	A
TCGA-AA-3496	A
TCGA-AM-5821	B
TCGA-D5-6535	A
TCGA-D5-6532	A
TCGA-AA-3930	A
TCGA-AY-A54L	A
TCGA-AZ-4308	B
TCGA-5M-AATE	A
TCGA-CM-6172	A
TCGA-RU-A8FL	A
TCGA-F4-6808	A
TCGA-AZ-6607	B
TCGA-AD-A5EJ	A
TCGA-D5-6932	B
TCGA-5M-AAT5	A
TCGA-AD-6901	B
TCGA-AA-3848	B
TCGA-AZ-5407	A
TCGA-A6-5667	B
TCGA-AA-A00W	A
TCGA-AA-3664	A
TCGA-AD-6964	B
TCGA-A6-5664	B
TCGA-A6-A5ZU	B
TCGA-F4-6806	A
TCGA-F4-6703	B
TCGA-AA-3972	A
TCGA-AA-3869	A
TCGA-CM-6678	A
TCGA-AA-A00F	B
TCGA-G4-6628	B
TCGA-G4-6303	B
TCGA-AA-3986	A
TCGA-DM-A28F	A
TCGA-AA-3695	B
TCGA-AA-3673	B
TCGA-F4-6807	B
TCGA-AA-3968	A
TCGA-DM-A28A	B
TCGA-AA-3855	A
TCGA-G4-6298	B
TCGA-AA-3506	B
TCGA-CM-6163	A
TCGA-CK-5916	B
TCGA-AA-A004	B
TCGA-A6-2686	A
TCGA-F4-6855	B
TCGA-CA-6715	A
TCGA-AA-3666	A
TCGA-DM-A1D0	A
TCGA-A6-2677	A
TCGA-A6-2675	B
TCGA-CK-5913	A
TCGA-AA-3560	A
TCGA-G4-6311	B
TCGA-AA-3525	A
TCGA-D5-6922	B
TCGA-D5-6536	B
TCGA-NH-A8F7	A
TCGA-AA-3667	B
TCGA-A6-5665	A
TCGA-AA-A00L	A
TCGA-QG-A5YX	A
TCGA-AA-3864	A
TCGA-AA-3975	A
TCGA-A6-6137	A
TCGA-AA-3856	A
TCGA-A6-A56B	B
TCGA-CM-4746	A
TCGA-G4-6295	A
TCGA-DM-A28H	A
TCGA-CM-5349	B
TCGA-NH-A5IV	A
TCGA-AZ-5403	A
TCGA-AA-3844	A
TCGA-CM-6676	A
TCGA-AZ-6601	B
TCGA-AA-3509	A
TCGA-AA-3548	A
TCGA-A6-2683	B
TCGA-CM-4751	A
TCGA-A6-2684	B
TCGA-AZ-4315	A
TCGA-A6-2672	B
TCGA-A6-2671	B
TCGA-AA-A01V	A
TCGA-AM-5820	A
TCGA-AA-3502	A
TCGA-AA-A01P	B
TCGA-A6-3808	B
TCGA-AZ-4616	A
TCGA-A6-2680	B
TCGA-AD-6963	B
TCGA-CM-4744	A
TCGA-A6-5657	B
TCGA-CM-6169	B
TCGA-CK-4948	B
TCGA-AA-A00Q	A
TCGA-AA-3861	A
TCGA-CM-6680	B
TCGA-AA-3833	B
TCGA-AA-A029	A
TCGA-D5-5537	A
TCGA-AA-3679	A
TCGA-AA-3549	B
TCGA-G4-6309	A
TCGA-NH-A8F8	B
TCGA-A6-6142	B
TCGA-F4-6570	B
TCGA-A6-A567	A
TCGA-D5-6920	A
TCGA-AA-3939	A
TCGA-AU-3779	A
TCGA-AA-A00A	A
TCGA-G4-6626	A
TCGA-D5-6538	A
TCGA-A6-2678	A
TCGA-AA-3713	B
TCGA-G4-6317	A
TCGA-AA-A01X	B
TCGA-D5-6898	B
TCGA-D5-6533	A
TCGA-QG-A5YW	A
TCGA-AA-3696	B
TCGA-AZ-4614	A
TCGA-AA-3866	B
TCGA-AZ-6608	A
TCGA-SS-A7HO	A
TCGA-DM-A28G	A
TCGA-CA-5254	A
TCGA-AA-A01Q	A
TCGA-AA-3514	B
TCGA-AA-3977	A
TCGA-G4-6297	B
TCGA-D5-5538	A
TCGA-AA-3980	A
TCGA-AY-4071	A
TCGA-AA-3710	A
TCGA-AA-3697	A
TCGA-AA-3681	A
TCGA-AA-3531	B
TCGA-AA-3845	B
TCGA-AA-3660	A
TCGA-AA-A02R	B
TCGA-AA-3532	B
TCGA-AZ-4313	A
TCGA-G4-6588	A
TCGA-AA-3875	A
TCGA-D5-6531	B
TCGA-AA-3489	B
TCGA-AA-3662	A
TCGA-AA-3850	A
TCGA-AU-6004	B
TCGA-CM-4747	B
TCGA-AA-3494	A
TCGA-AZ-4615	A
TCGA-AA-A010	A
TCGA-AA-3819	A
TCGA-AA-3989	A
TCGA-AA-A01C	B
TCGA-A6-6138	B
TCGA-AA-3814	A
TCGA-A6-6652	A
TCGA-AA-3831	A
TCGA-A6-5659	B
TCGA-CK-5912	A
TCGA-D5-6537	A
TCGA-DM-A0XF	A
TCGA-CM-6171	A
TCGA-AA-3870	B
TCGA-AA-A00E	A
TCGA-CM-6161	A
TCGA-AA-A02J	A
TCGA-D5-6539	A
TCGA-DM-A1DB	A
TCGA-AA-A01F	A
TCGA-AZ-6598	A
TCGA-AA-3858	A
TCGA-CM-4743	A
TCGA-AA-3554	B
TCGA-A6-2682	B
TCGA-AA-3872	B
TCGA-AA-3678	A
TCGA-AA-3672	B
TCGA-D5-6923	B
TCGA-AA-3812	B
TCGA-AA-3680	A
TCGA-A6-4105	B
TCGA-AA-3867	B
TCGA-AA-3970	A
TCGA-5M-AAT6	B
TCGA-AA-A01K	B
TCGA-AA-3955	A
TCGA-AA-3860	A
TCGA-G4-6293	A
TCGA-AD-A5EK	A
TCGA-AA-3842	A
TCGA-CM-6166	A
TCGA-F4-6809	B
TCGA-NH-A50T	A
TCGA-AA-3517	A
TCGA-AD-6888	A
TCGA-D5-5540	A
TCGA-CK-4947	A
TCGA-A6-6140	A
TCGA-CK-5915	A
TCGA-D5-6926	B
TCGA-AA-3685	A
TCGA-QG-A5Z2	A
TCGA-AA-3663	A
TCGA-AA-A01Z	A
TCGA-T9-A92H	A
TCGA-AA-A03J	B
TCGA-A6-5662	B
TCGA-CA-6718	B
TCGA-A6-6651	B
TCGA-AA-3492	A
TCGA-5M-AAT4	A
TCGA-AA-A00R	B
TCGA-AD-6889	A
TCGA-CM-5344	B
TCGA-CM-5860	A
TCGA-G4-6294	A
TCGA-CM-6674	B
TCGA-D5-6927	B
TCGA-AA-3984	B
TCGA-AA-3982	A
TCGA-AD-6548	B
TCGA-AA-3851	A
TCGA-AY-6197	A
TCGA-G4-6299	B
TCGA-AA-3552	A
TCGA-AZ-4323	B
TCGA-F4-6805	B
TCGA-CM-5864	A
TCGA-DM-A28E	A
TCGA-D5-6929	A
TCGA-AA-3979	A
TCGA-AY-A69D	B
TCGA-A6-2685	B
TCGA-DM-A1DA	A
TCGA-AA-A01T	B
TCGA-AA-3675	A
TCGA-G4-6304	A
TCGA-AA-3561	A
TCGA-AD-6965	B
GSM971957	B
GSM971958	B
GSM971959	A
GSM971960	A
GSM971961	B
GSM971962	B
GSM971963	B
GSM971964	A
GSM971965	B
GSM971966	A
GSM971967	A
GSM971968	A
GSM971969	A
GSM971970	B
GSM971971	A
GSM971972	B
GSM971973	A
GSM971974	B
GSM971975	A
GSM971976	A
GSM971977	B
GSM971978	A
GSM971979	A
GSM971980	A
GSM971981	A
GSM971982	B
GSM971983	B
GSM971984	B
GSM971985	A
GSM971986	B
GSM971987	B
GSM971988	A
GSM971989	A
GSM971990	A
GSM971991	A
GSM971992	A
GSM971993	A
GSM971994	A
GSM971995	B
GSM971996	B
GSM971997	B
GSM971998	A
GSM971999	B
GSM972000	A
GSM972001	A
GSM972002	A
GSM972003	A
GSM972004	A
GSM972005	A
GSM972006	A
GSM972007	B
GSM972008	B
GSM972009	A
GSM972010	A
GSM972011	B
GSM972012	A
GSM972013	A
GSM972014	A
GSM972015	A
GSM972016	B
GSM972017	B
GSM972018	A
GSM972019	B
GSM972020	A
GSM972021	A
GSM972022	A
GSM972023	A
GSM972024	A
GSM972025	A
GSM972026	B
GSM972027	A
GSM972028	A
GSM972029	B
GSM972030	B
GSM972031	A
GSM972032	A
GSM972033	A
GSM972034	A
GSM972035	A
GSM972036	A
GSM972037	A
GSM972038	A
GSM972039	B
GSM972040	A
GSM972041	A
GSM972042	A
GSM972043	A
GSM972044	A
GSM972045	A
GSM972046	A
GSM972047	B
GSM972048	A
GSM972049	A
GSM972050	A
GSM972051	B
GSM972052	A
GSM972053	A
GSM972054	B
GSM972055	B
GSM972056	A
GSM972057	A
GSM972058	A
GSM972059	B
GSM972060	A
GSM972061	B
GSM972062	A
GSM972063	A
GSM972064	B
GSM972065	A
GSM972066	A
GSM972067	B
GSM972068	B
GSM972069	A
GSM972070	A
GSM972071	A
GSM972072	A
GSM972073	B
GSM972074	A
GSM972075	A
GSM972076	A
GSM972077	B
GSM972078	A
GSM972079	B
GSM972080	A
GSM972081	A
GSM972082	B
GSM972083	A
GSM972084	B
GSM972085	A
GSM972086	A
GSM972087	A
GSM972088	B
GSM972089	B
GSM972090	A
GSM972091	A
GSM972092	B
GSM972093	B
GSM972094	B
GSM972095	B
GSM972096	B
GSM972097	B
GSM972098	A
GSM972099	A
GSM972100	A
GSM972101	A
GSM972102	A
GSM972103	A
GSM972104	B
GSM972105	B
GSM972106	B
GSM972107	A
GSM972108	A
GSM972109	A
GSM972110	A
GSM972111	A
GSM972112	B
GSM972113	B
GSM972114	A
GSM972115	A
GSM972116	B
GSM972117	A
GSM972118	A
GSM972119	A
GSM972120	A
GSM972121	A
GSM972122	A
GSM972123	A
GSM972124	A
GSM972125	B
GSM972126	A
GSM972127	B
GSM972128	B
GSM972129	A
GSM972130	A
GSM972131	B
GSM972132	B
GSM972133	B
GSM972134	A
GSM972135	A
GSM972136	A
GSM972137	A
GSM972138	A
GSM972139	A
GSM972140	B
GSM972141	A
GSM972142	A
GSM972143	A
GSM972144	A
GSM972145	A
GSM972146	A
GSM972147	A
GSM972148	A
GSM972149	A
GSM972150	A
GSM972151	A
GSM972152	A
GSM972153	A
GSM972154	A
GSM972155	A
GSM972156	A
GSM972157	B
GSM972158	B
GSM972159	A
GSM972160	A
GSM972161	A
GSM972162	B
GSM972163	A
GSM972164	A
GSM972165	A
GSM972166	A
GSM972167	A
GSM972168	A
GSM972169	A
GSM972170	A
GSM972171	B
GSM972172	A
GSM972173	A
GSM972174	A
GSM972175	B
GSM972176	B
GSM972177	B
GSM972178	A
GSM972179	B
GSM972180	B
GSM972181	B
GSM972182	A
GSM972183	A
GSM972184	A
GSM972185	B
GSM972186	B
GSM972187	B
GSM972188	A
GSM972189	A
GSM972190	A
GSM972191	A
GSM972192	B
GSM972193	A
GSM972194	B
GSM972195	A
GSM972196	B
GSM972197	A
GSM972198	A
GSM972199	A
GSM972200	A
GSM972201	B
GSM972202	A
GSM972203	A
GSM972204	A
GSM972205	A
GSM972206	A
GSM972207	A
GSM972208	A
GSM972209	A
GSM972210	B
GSM972211	A
GSM972212	A
GSM972213	A
GSM972214	A
GSM972215	B
GSM972216	A
GSM972217	B
GSM972218	A
GSM972219	A
GSM972220	A
GSM972221	A
GSM972222	A
GSM972223	A
GSM972224	B
GSM972225	A
GSM972226	A
GSM972227	A
GSM972228	A
GSM972229	A
GSM972230	A
GSM972231	A
GSM972232	B
GSM972233	A
GSM972234	B
GSM972235	B
GSM972236	A
GSM972237	A
GSM972238	B
GSM972239	A
GSM972240	B
GSM972241	A
GSM972242	A
GSM972243	A
GSM972244	A
GSM972245	A
GSM972246	A
GSM972247	A
GSM972248	A
GSM972249	A
GSM972250	A
GSM972251	B
GSM972252	B
GSM972253	A
GSM972254	B
GSM972255	B
GSM972256	A
GSM972257	B
GSM972258	B
GSM972259	A
GSM972260	B
GSM972261	A
GSM972262	B
GSM972263	A
GSM972264	B
GSM972265	A
GSM972266	B
GSM972267	A
GSM972268	A
GSM972269	A
GSM972270	A
GSM972271	B
GSM972272	A
GSM972273	A
GSM972274	B
GSM972275	B
GSM972276	A
GSM972277	A
GSM972278	A
GSM972279	A
GSM972280	A
GSM972281	A
GSM972282	B
GSM972283	B
GSM972284	A
GSM972285	A
GSM972286	B
GSM972287	B
GSM972288	A
GSM972289	A
GSM972290	B
GSM972291	A
GSM972292	B
GSM972293	B
GSM972294	A
GSM972295	A
GSM972296	A
GSM972297	B
GSM972298	A
GSM972299	A
GSM972300	A
GSM972301	A
GSM972302	A
GSM972303	A
GSM972304	A
GSM972305	B
GSM972306	B
GSM972307	A
GSM972308	A
GSM972309	A
GSM972310	B
GSM972311	A
GSM972312	A
GSM972313	B
GSM972314	B
GSM972315	A
GSM972316	A
GSM972317	A
GSM972318	A
GSM972319	A
GSM972320	A
GSM972321	A
GSM972322	A
GSM972323	B
GSM972324	A
GSM972325	A
GSM972326	A
GSM972327	A
GSM972328	A
GSM972329	A
GSM972330	B
GSM972331	A
GSM972332	B
GSM972333	A
GSM972334	B
GSM972335	A
GSM972336	A
GSM972337	A
GSM972338	A
GSM972339	A
GSM972340	A
GSM972341	B
GSM972342	A
GSM972343	A
GSM972344	A
GSM972345	B
GSM972346	A
GSM972347	A
GSM972348	A
GSM972349	B
GSM972350	A
GSM972351	A
GSM972352	A
GSM972353	B
GSM972354	B
GSM972355	B
GSM972356	A
GSM972357	A
GSM972358	A
GSM972359	B
GSM972360	A
GSM972361	B
GSM972362	A
GSM972363	A
GSM972364	A
GSM972365	B
GSM972366	B
GSM972367	B
GSM972368	A
GSM972369	B
GSM972370	A
GSM972371	B
GSM972372	A
GSM972373	A
GSM972374	A
GSM972375	B
GSM972376	B
GSM972377	B
GSM972378	B
GSM972379	A
GSM972380	B
GSM972381	A
GSM972382	A
GSM972383	A
GSM972384	B
GSM972385	B
GSM972386	A
GSM972387	A
GSM972388	A
GSM972389	A
GSM972390	B
GSM972391	B
GSM972392	B
GSM972393	B
GSM972394	B
GSM972395	A
GSM972396	A
GSM972397	A
GSM972398	A
GSM972399	A
GSM972400	A
GSM972401	B
GSM972402	B
GSM972403	A
GSM972404	A
GSM972405	A
GSM972406	A
GSM972407	B
GSM972408	A
GSM972409	B
GSM972410	B
GSM972411	A
GSM972412	A
GSM972413	B
GSM972414	A
GSM972415	A
GSM972416	B
GSM972417	B
GSM972418	B
GSM972419	B
GSM972420	B
GSM972421	B
GSM972422	B
GSM972423	B
GSM972424	A
GSM972425	B
GSM972426	B
GSM972427	B
GSM972428	B
GSM972429	A
GSM972430	A
GSM972431	A
GSM972432	A
GSM972433	B
GSM972434	A
GSM972435	A
GSM972436	A
GSM972437	B
GSM972438	B
GSM972439	B
GSM972440	B
GSM972441	B
GSM972442	A
GSM972443	A
GSM972444	B
GSM972445	B
GSM972446	B
GSM972447	A
GSM972448	A
GSM972449	B
GSM972450	A
GSM972451	A
GSM972452	B
GSM972453	A
GSM972454	A
GSM972455	B
GSM972456	A
GSM972457	A
GSM972458	B
GSM972459	A
GSM972460	A
GSM972461	A
GSM972462	A
GSM972463	A
GSM972464	B
GSM972465	A
GSM972466	A
GSM972467	B
GSM972468	A
GSM972469	A
GSM972470	B
GSM972471	A
GSM972472	A
GSM972473	A
GSM972474	B
GSM972475	A
GSM972476	B
GSM972477	A
GSM972478	A
GSM972479	B
GSM972480	A
GSM972481	B
GSM972482	B
GSM972483	B
GSM972484	B
GSM972485	A
GSM972486	A
GSM972487	A
GSM972488	A
GSM972489	A
GSM972490	A
GSM972491	B
GSM972492	A
GSM972493	B
GSM972494	B
GSM972495	A
GSM972496	A
GSM972497	A
GSM972498	A
GSM972499	A
GSM972500	B
GSM972501	B
GSM972502	A
GSM972503	B
GSM972504	B
GSM972505	B
GSM972506	B
GSM972507	A
GSM972508	A
GSM972509	A
GSM972510	A
GSM972511	A
GSM972512	A
GSM972513	A
GSM972514	A
GSM972515	A
GSM972516	A
GSM972517	A
GSM972518	B
GSM972519	B
GSM972520	A
GSM972521	B
GSM972522	A
GSM1681353	A
GSM1681354	B
GSM1681355	A
GSM1681356	B
GSM1681357	A
GSM1681358	A
GSM1681359	A
GSM1681360	A
GSM1681361	A
GSM1681362	A
GSM1681363	A
GSM1681364	A
GSM1681365	A
GSM1681366	A
GSM1681367	A
GSM1681368	A
GSM1681369	A
GSM1681370	A
GSM1681371	A
