# Supplementary material for: Role of disulfidptosis in colorectal adenocarcinoma: implications for prognosis and immunity
Source: Front Immunol. 2024 Sep 27;15:1409149. doi: 10.3389/fimmu.2024.1409149 (PMC11466812; doi:10.3389/fimmu.2024.1409149)
Supplement: Supplementary file 5 [file Table4.xls]

## Sheet: Sheet1
ID	geneCluster
TCGA-CM-5868	A
TCGA-CM-6165	A
TCGA-AA-3956	B
TCGA-AA-3527	B
TCGA-CA-6716	A
TCGA-AY-A8YK	B
TCGA-CM-6164	A
TCGA-D5-6530	B
TCGA-G4-6323	B
TCGA-AA-3521	B
TCGA-NH-A50V	B
TCGA-A6-5661	B
TCGA-A6-4107	B
TCGA-AY-4070	B
TCGA-QL-A97D	B
TCGA-AA-3530	B
TCGA-A6-5666	B
TCGA-AA-3655	B
TCGA-A6-5656	A
TCGA-A6-6653	B
TCGA-DM-A0XD	B
TCGA-AD-6890	B
TCGA-A6-2676	A
TCGA-CM-5862	B
TCGA-AA-3815	B
TCGA-A6-6648	B
TCGA-D5-5541	A
TCGA-CM-6679	A
TCGA-AA-A02K	B
TCGA-A6-3810	A
TCGA-CM-6677	B
TCGA-G4-6306	B
TCGA-AA-3693	B
TCGA-AA-3712	B
TCGA-A6-3807	B
TCGA-CM-6170	A
TCGA-AZ-6600	A
TCGA-AA-A00O	A
TCGA-AA-3941	B
TCGA-DM-A1HA	B
TCGA-AA-3495	B
TCGA-AA-3862	B
TCGA-F4-6460	A
TCGA-AA-3511	B
TCGA-AA-A017	B
TCGA-CM-6167	A
TCGA-AA-3553	B
TCGA-AA-A02E	B
TCGA-AA-A01S	B
TCGA-A6-6141	B
TCGA-A6-2681	A
TCGA-DM-A0X9	B
TCGA-AY-A71X	B
TCGA-AA-A00U	B
TCGA-DM-A1D8	B
TCGA-A6-6650	B
TCGA-G4-6625	B
TCGA-AA-A022	B
TCGA-F4-6459	A
TCGA-D5-6529	A
TCGA-CM-5348	A
TCGA-A6-2679	B
TCGA-AA-A00D	A
TCGA-DM-A28C	B
TCGA-CA-5255	B
TCGA-AA-3519	B
TCGA-CA-5256	B
TCGA-AZ-4681	B
TCGA-AZ-6599	B
TCGA-G4-6586	B
TCGA-AA-3518	B
TCGA-NH-A6GA	B
TCGA-AA-3688	B
TCGA-A6-6782	A
TCGA-F4-6461	A
TCGA-AA-A02Y	B
TCGA-AA-3846	B
TCGA-CM-5861	B
TCGA-AZ-6603	A
TCGA-A6-6649	A
TCGA-CA-5797	A
TCGA-3L-AA1B	B
TCGA-CK-5914	B
TCGA-D5-6541	A
TCGA-CM-6675	B
TCGA-AA-A00Z	B
TCGA-AY-6386	B
TCGA-G4-6321	B
TCGA-G4-6320	B
TCGA-5M-AATA	B
TCGA-AA-A00K	B
TCGA-AA-A01I	B
TCGA-A6-5660	A
TCGA-CK-6747	B
TCGA-4N-A93T	B
TCGA-AA-3952	B
TCGA-NH-A6GB	B
TCGA-D5-6931	B
TCGA-AA-3973	A
TCGA-AA-3841	B
TCGA-A6-6654	A
TCGA-AA-A02H	B
TCGA-AA-3510	B
TCGA-AA-3562	B
TCGA-AA-3522	B
TCGA-CM-6168	A
TCGA-AA-3526	B
TCGA-G4-6314	A
TCGA-G4-6315	B
TCGA-F4-6854	A
TCGA-AZ-6605	A
TCGA-D5-6924	A
TCGA-DM-A28M	B
TCGA-DM-A1D4	B
TCGA-DM-A1D9	B
TCGA-AZ-6606	B
TCGA-AA-A02W	B
TCGA-AA-3542	B
TCGA-CK-6746	B
TCGA-F4-6569	A
TCGA-AA-3529	B
TCGA-AA-3524	B
TCGA-AA-A02O	B
TCGA-CM-4752	B
TCGA-AA-3520	B
TCGA-AY-5543	B
TCGA-AA-3534	B
TCGA-AA-3971	B
TCGA-CA-6719	A
TCGA-AA-3818	B
TCGA-AD-6895	A
TCGA-QG-A5YV	B
TCGA-G4-6310	A
TCGA-G4-6307	B
TCGA-CM-5341	A
TCGA-G4-6627	A
TCGA-AA-3538	B
TCGA-AA-3544	B
TCGA-AA-3496	B
TCGA-AM-5821	A
TCGA-D5-6535	B
TCGA-D5-6532	B
TCGA-AA-3930	B
TCGA-AY-A54L	B
TCGA-AZ-4308	B
TCGA-5M-AATE	B
TCGA-CM-6172	B
TCGA-RU-A8FL	B
TCGA-F4-6808	B
TCGA-AZ-6607	A
TCGA-AD-A5EJ	B
TCGA-D5-6932	A
TCGA-5M-AAT5	B
TCGA-AD-6901	A
TCGA-AA-3848	B
TCGA-AZ-5407	B
TCGA-A6-5667	A
TCGA-AA-A00W	B
TCGA-AA-3664	B
TCGA-AD-6964	A
TCGA-A6-5664	A
TCGA-A6-A5ZU	A
TCGA-F4-6806	B
TCGA-F4-6703	A
TCGA-AA-3972	B
TCGA-AA-3869	B
TCGA-CM-6678	B
TCGA-AA-A00F	B
TCGA-G4-6628	B
TCGA-G4-6303	A
TCGA-AA-3986	B
TCGA-DM-A28F	B
TCGA-AA-3695	A
TCGA-AA-3673	B
TCGA-F4-6807	A
TCGA-AA-3968	B
TCGA-DM-A28A	A
TCGA-AA-3855	B
TCGA-G4-6298	A
TCGA-AA-3506	B
TCGA-CM-6163	B
TCGA-CK-5916	A
TCGA-AA-A004	B
TCGA-A6-2686	A
TCGA-F4-6855	A
TCGA-CA-6715	B
TCGA-AA-3666	B
TCGA-DM-A1D0	B
TCGA-A6-2677	B
TCGA-A6-2675	A
TCGA-CK-5913	B
TCGA-AA-3560	B
TCGA-G4-6311	A
TCGA-AA-3525	B
TCGA-D5-6922	A
TCGA-D5-6536	B
TCGA-NH-A8F7	B
TCGA-AA-3667	B
TCGA-A6-5665	B
TCGA-AA-A00L	B
TCGA-QG-A5YX	B
TCGA-AA-3864	B
TCGA-AA-3975	B
TCGA-A6-6137	B
TCGA-AA-3856	B
TCGA-A6-A56B	A
TCGA-CM-4746	B
TCGA-G4-6295	B
TCGA-DM-A28H	B
TCGA-CM-5349	A
TCGA-NH-A5IV	B
TCGA-AZ-5403	A
TCGA-AA-3844	B
TCGA-CM-6676	A
TCGA-AZ-6601	A
TCGA-AA-3509	B
TCGA-AA-3548	B
TCGA-A6-2683	B
TCGA-CM-4751	B
TCGA-A6-2684	A
TCGA-AZ-4315	B
TCGA-A6-2672	A
TCGA-A6-2671	A
TCGA-AA-A01V	B
TCGA-AM-5820	A
TCGA-AA-3502	B
TCGA-AA-A01P	A
TCGA-A6-3808	A
TCGA-AZ-4616	B
TCGA-A6-2680	B
TCGA-AD-6963	B
TCGA-CM-4744	B
TCGA-A6-5657	A
TCGA-CM-6169	A
TCGA-CK-4948	A
TCGA-AA-A00Q	B
TCGA-AA-3861	B
TCGA-CM-6680	B
TCGA-AA-3833	B
TCGA-AA-A029	B
TCGA-D5-5537	A
TCGA-AA-3679	B
TCGA-AA-3549	B
TCGA-G4-6309	B
TCGA-NH-A8F8	A
TCGA-A6-6142	A
TCGA-F4-6570	A
TCGA-A6-A567	B
TCGA-D5-6920	B
TCGA-AA-3939	B
TCGA-AU-3779	B
TCGA-AA-A00A	B
TCGA-G4-6626	B
TCGA-D5-6538	B
TCGA-A6-2678	B
TCGA-AA-3713	B
TCGA-G4-6317	B
TCGA-AA-A01X	B
TCGA-D5-6898	A
TCGA-D5-6533	B
TCGA-QG-A5YW	B
TCGA-AA-3696	B
TCGA-AZ-4614	B
TCGA-AA-3866	A
TCGA-AZ-6608	B
TCGA-SS-A7HO	B
TCGA-DM-A28G	B
TCGA-CA-5254	A
TCGA-AA-A01Q	B
TCGA-AA-3514	B
TCGA-AA-3977	B
TCGA-G4-6297	A
TCGA-D5-5538	A
TCGA-AA-3980	B
TCGA-AY-4071	B
TCGA-AA-3710	B
TCGA-AA-3697	B
TCGA-AA-3681	B
TCGA-AA-3531	B
TCGA-AA-3845	B
TCGA-AA-3660	B
TCGA-AA-A02R	A
TCGA-AA-3532	B
TCGA-AZ-4313	B
TCGA-G4-6588	B
TCGA-AA-3875	B
TCGA-D5-6531	B
TCGA-AA-3489	A
TCGA-AA-3662	B
TCGA-AA-3850	B
TCGA-AU-6004	A
TCGA-CM-4747	B
TCGA-AA-3494	B
TCGA-AZ-4615	A
TCGA-AA-A010	B
TCGA-AA-3819	B
TCGA-AA-3989	B
TCGA-AA-A01C	B
TCGA-A6-6138	A
TCGA-AA-3814	B
TCGA-A6-6652	B
TCGA-AA-3831	B
TCGA-A6-5659	A
TCGA-CK-5912	B
TCGA-D5-6537	B
TCGA-DM-A0XF	B
TCGA-CM-6171	B
TCGA-AA-3870	A
TCGA-AA-A00E	B
TCGA-CM-6161	B
TCGA-AA-A02J	B
TCGA-D5-6539	B
TCGA-DM-A1DB	B
TCGA-AA-A01F	B
TCGA-AZ-6598	B
TCGA-AA-3858	B
TCGA-CM-4743	B
TCGA-AA-3554	A
TCGA-A6-2682	B
TCGA-AA-3872	A
TCGA-AA-3678	B
TCGA-AA-3672	B
TCGA-D5-6923	A
TCGA-AA-3812	B
TCGA-AA-3680	B
TCGA-A6-4105	B
TCGA-AA-3867	A
TCGA-AA-3970	B
TCGA-5M-AAT6	A
TCGA-AA-A01K	A
TCGA-AA-3955	B
TCGA-AA-3860	B
TCGA-G4-6293	B
TCGA-AD-A5EK	B
TCGA-AA-3842	B
TCGA-CM-6166	A
TCGA-F4-6809	A
TCGA-NH-A50T	B
TCGA-AA-3517	B
TCGA-AD-6888	B
TCGA-D5-5540	B
TCGA-CK-4947	B
TCGA-A6-6140	B
TCGA-CK-5915	B
TCGA-D5-6926	A
TCGA-AA-3685	B
TCGA-QG-A5Z2	B
TCGA-AA-3663	B
TCGA-AA-A01Z	B
TCGA-T9-A92H	B
TCGA-AA-A03J	B
TCGA-A6-5662	A
TCGA-CA-6718	A
TCGA-A6-6651	A
TCGA-AA-3492	B
TCGA-5M-AAT4	B
TCGA-AA-A00R	B
TCGA-AD-6889	B
TCGA-CM-5344	A
TCGA-CM-5860	A
TCGA-G4-6294	B
TCGA-CM-6674	B
TCGA-D5-6927	A
TCGA-AA-3984	B
TCGA-AA-3982	B
TCGA-AD-6548	B
TCGA-AA-3851	B
TCGA-AY-6197	B
TCGA-G4-6299	A
TCGA-AA-3552	B
TCGA-AZ-4323	A
TCGA-F4-6805	A
TCGA-CM-5864	B
TCGA-DM-A28E	B
TCGA-D5-6929	A
TCGA-AA-3979	B
TCGA-AY-A69D	B
TCGA-A6-2685	A
TCGA-DM-A1DA	B
TCGA-AA-A01T	B
TCGA-AA-3675	B
TCGA-G4-6304	B
TCGA-AA-3561	B
TCGA-AD-6965	A
GSM971957	A
GSM971958	A
GSM971959	B
GSM971960	B
GSM971961	A
GSM971962	A
GSM971963	A
GSM971964	B
GSM971965	B
GSM971966	A
GSM971967	B
GSM971968	A
GSM971969	B
GSM971970	B
GSM971971	B
GSM971972	B
GSM971973	B
GSM971974	B
GSM971975	B
GSM971976	B
GSM971977	A
GSM971978	B
GSM971979	B
GSM971980	B
GSM971981	A
GSM971982	A
GSM971983	B
GSM971984	A
GSM971985	B
GSM971986	A
GSM971987	A
GSM971988	B
GSM971989	B
GSM971990	B
GSM971991	A
GSM971992	B
GSM971993	B
GSM971994	B
GSM971995	B
GSM971996	A
GSM971997	B
GSM971998	B
GSM971999	B
GSM972000	B
GSM972001	B
GSM972002	B
GSM972003	B
GSM972004	B
GSM972005	B
GSM972006	B
GSM972007	A
GSM972008	A
GSM972009	B
GSM972010	A
GSM972011	A
GSM972012	B
GSM972013	B
GSM972014	B
GSM972015	B
GSM972016	B
GSM972017	B
GSM972018	B
GSM972019	A
GSM972020	B
GSM972021	B
GSM972022	B
GSM972023	B
GSM972024	B
GSM972025	B
GSM972026	A
GSM972027	B
GSM972028	B
GSM972029	A
GSM972030	A
GSM972031	B
GSM972032	B
GSM972033	B
GSM972034	B
GSM972035	B
GSM972036	B
GSM972037	B
GSM972038	B
GSM972039	A
GSM972040	B
GSM972041	B
GSM972042	B
GSM972043	B
GSM972044	B
GSM972045	B
GSM972046	A
GSM972047	B
GSM972048	B
GSM972049	B
GSM972050	B
GSM972051	A
GSM972052	B
GSM972053	B
GSM972054	A
GSM972055	B
GSM972056	B
GSM972057	B
GSM972058	B
GSM972059	A
GSM972060	B
GSM972061	B
GSM972062	B
GSM972063	B
GSM972064	A
GSM972065	B
GSM972066	B
GSM972067	A
GSM972068	A
GSM972069	A
GSM972070	B
GSM972071	B
GSM972072	A
GSM972073	A
GSM972074	B
GSM972075	B
GSM972076	B
GSM972077	B
GSM972078	A
GSM972079	A
GSM972080	B
GSM972081	B
GSM972082	A
GSM972083	B
GSM972084	B
GSM972085	B
GSM972086	B
GSM972087	B
GSM972088	A
GSM972089	A
GSM972090	B
GSM972091	B
GSM972092	A
GSM972093	A
GSM972094	B
GSM972095	A
GSM972096	B
GSM972097	A
GSM972098	B
GSM972099	B
GSM972100	B
GSM972101	B
GSM972102	B
GSM972103	B
GSM972104	A
GSM972105	B
GSM972106	B
GSM972107	B
GSM972108	B
GSM972109	B
GSM972110	B
GSM972111	B
GSM972112	A
GSM972113	A
GSM972114	B
GSM972115	B
GSM972116	A
GSM972117	B
GSM972118	B
GSM972119	B
GSM972120	B
GSM972121	B
GSM972122	B
GSM972123	B
GSM972124	B
GSM972125	A
GSM972126	B
GSM972127	B
GSM972128	B
GSM972129	B
GSM972130	B
GSM972131	A
GSM972132	B
GSM972133	B
GSM972134	B
GSM972135	B
GSM972136	B
GSM972137	B
GSM972138	B
GSM972139	B
GSM972140	A
GSM972141	B
GSM972142	B
GSM972143	B
GSM972144	B
GSM972145	B
GSM972146	A
GSM972147	B
GSM972148	B
GSM972149	B
GSM972150	B
GSM972151	B
GSM972152	B
GSM972153	B
GSM972154	B
GSM972155	B
GSM972156	B
GSM972157	B
GSM972158	A
GSM972159	B
GSM972160	B
GSM972161	B
GSM972162	A
GSM972163	B
GSM972164	A
GSM972165	B
GSM972166	B
GSM972167	B
GSM972168	B
GSM972169	B
GSM972170	B
GSM972171	A
GSM972172	B
GSM972173	B
GSM972174	B
GSM972175	B
GSM972176	A
GSM972177	B
GSM972178	B
GSM972179	A
GSM972180	B
GSM972181	A
GSM972182	B
GSM972183	B
GSM972184	A
GSM972185	B
GSM972186	A
GSM972187	A
GSM972188	B
GSM972189	B
GSM972190	B
GSM972191	B
GSM972192	B
GSM972193	B
GSM972194	B
GSM972195	B
GSM972196	B
GSM972197	B
GSM972198	B
GSM972199	B
GSM972200	B
GSM972201	A
GSM972202	B
GSM972203	B
GSM972204	A
GSM972205	B
GSM972206	B
GSM972207	B
GSM972208	A
GSM972209	A
GSM972210	A
GSM972211	A
GSM972212	B
GSM972213	A
GSM972214	B
GSM972215	B
GSM972216	B
GSM972217	B
GSM972218	B
GSM972219	B
GSM972220	B
GSM972221	B
GSM972222	B
GSM972223	B
GSM972224	A
GSM972225	B
GSM972226	B
GSM972227	B
GSM972228	B
GSM972229	B
GSM972230	B
GSM972231	A
GSM972232	A
GSM972233	B
GSM972234	A
GSM972235	A
GSM972236	B
GSM972237	B
GSM972238	A
GSM972239	A
GSM972240	A
GSM972241	B
GSM972242	B
GSM972243	B
GSM972244	B
GSM972245	B
GSM972246	B
GSM972247	B
GSM972248	B
GSM972249	B
GSM972250	B
GSM972251	A
GSM972252	A
GSM972253	B
GSM972254	A
GSM972255	A
GSM972256	B
GSM972257	B
GSM972258	B
GSM972259	B
GSM972260	B
GSM972261	B
GSM972262	A
GSM972263	B
GSM972264	B
GSM972265	B
GSM972266	B
GSM972267	B
GSM972268	B
GSM972269	B
GSM972270	B
GSM972271	B
GSM972272	B
GSM972273	B
GSM972274	A
GSM972275	A
GSM972276	B
GSM972277	B
GSM972278	B
GSM972279	A
GSM972280	B
GSM972281	B
GSM972282	B
GSM972283	A
GSM972284	B
GSM972285	B
GSM972286	B
GSM972287	A
GSM972288	B
GSM972289	B
GSM972290	B
GSM972291	A
GSM972292	B
GSM972293	A
GSM972294	B
GSM972295	B
GSM972296	B
GSM972297	A
GSM972298	B
GSM972299	A
GSM972300	B
GSM972301	B
GSM972302	B
GSM972303	B
GSM972304	B
GSM972305	B
GSM972306	B
GSM972307	B
GSM972308	B
GSM972309	B
GSM972310	B
GSM972311	B
GSM972312	B
GSM972313	B
GSM972314	B
GSM972315	B
GSM972316	B
GSM972317	A
GSM972318	B
GSM972319	B
GSM972320	B
GSM972321	B
GSM972322	B
GSM972323	B
GSM972324	B
GSM972325	B
GSM972326	B
GSM972327	B
GSM972328	A
GSM972329	B
GSM972330	A
GSM972331	B
GSM972332	A
GSM972333	B
GSM972334	A
GSM972335	B
GSM972336	B
GSM972337	B
GSM972338	B
GSM972339	B
GSM972340	B
GSM972341	B
GSM972342	B
GSM972343	B
GSM972344	B
GSM972345	A
GSM972346	B
GSM972347	B
GSM972348	B
GSM972349	A
GSM972350	B
GSM972351	B
GSM972352	A
GSM972353	B
GSM972354	B
GSM972355	A
GSM972356	B
GSM972357	B
GSM972358	B
GSM972359	A
GSM972360	B
GSM972361	A
GSM972362	B
GSM972363	B
GSM972364	B
GSM972365	A
GSM972366	B
GSM972367	A
GSM972368	B
GSM972369	A
GSM972370	B
GSM972371	B
GSM972372	B
GSM972373	B
GSM972374	B
GSM972375	A
GSM972376	A
GSM972377	A
GSM972378	B
GSM972379	B
GSM972380	A
GSM972381	B
GSM972382	B
GSM972383	B
GSM972384	B
GSM972385	A
GSM972386	B
GSM972387	B
GSM972388	B
GSM972389	B
GSM972390	B
GSM972391	B
GSM972392	B
GSM972393	B
GSM972394	A
GSM972395	B
GSM972396	B
GSM972397	B
GSM972398	B
GSM972399	B
GSM972400	B
GSM972401	A
GSM972402	A
GSM972403	B
GSM972404	B
GSM972405	B
GSM972406	B
GSM972407	A
GSM972408	B
GSM972409	A
GSM972410	A
GSM972411	B
GSM972412	B
GSM972413	A
GSM972414	B
GSM972415	B
GSM972416	A
GSM972417	A
GSM972418	B
GSM972419	A
GSM972420	B
GSM972421	A
GSM972422	A
GSM972423	B
GSM972424	B
GSM972425	A
GSM972426	B
GSM972427	B
GSM972428	A
GSM972429	B
GSM972430	B
GSM972431	B
GSM972432	B
GSM972433	A
GSM972434	B
GSM972435	B
GSM972436	B
GSM972437	A
GSM972438	A
GSM972439	A
GSM972440	A
GSM972441	A
GSM972442	B
GSM972443	B
GSM972444	A
GSM972445	B
GSM972446	B
GSM972447	B
GSM972448	B
GSM972449	B
GSM972450	B
GSM972451	B
GSM972452	B
GSM972453	B
GSM972454	B
GSM972455	A
GSM972456	B
GSM972457	B
GSM972458	B
GSM972459	B
GSM972460	B
GSM972461	B
GSM972462	B
GSM972463	B
GSM972464	A
GSM972465	B
GSM972466	B
GSM972467	A
GSM972468	B
GSM972469	B
GSM972470	A
GSM972471	B
GSM972472	B
GSM972473	B
GSM972474	B
GSM972475	B
GSM972476	A
GSM972477	B
GSM972478	B
GSM972479	A
GSM972480	B
GSM972481	A
GSM972482	A
GSM972483	A
GSM972484	A
GSM972485	B
GSM972486	A
GSM972487	B
GSM972488	B
GSM972489	B
GSM972490	B
GSM972491	B
GSM972492	B
GSM972493	A
GSM972494	B
GSM972495	B
GSM972496	B
GSM972497	B
GSM972498	B
GSM972499	B
GSM972500	A
GSM972501	B
GSM972502	B
GSM972503	A
GSM972504	A
GSM972505	B
GSM972506	B
GSM972507	B
GSM972508	B
GSM972509	B
GSM972510	B
GSM972511	B
GSM972512	B
GSM972513	B
GSM972514	B
GSM972515	B
GSM972516	B
GSM972517	B
GSM972518	B
GSM972519	B
GSM972520	B
GSM972521	A
GSM972522	B
GSM1681353	B
GSM1681354	B
GSM1681355	B
GSM1681356	A
GSM1681357	B
GSM1681358	B
GSM1681359	B
GSM1681360	B
GSM1681361	B
GSM1681362	B
GSM1681363	B
GSM1681364	B
GSM1681365	B
GSM1681366	B
GSM1681367	B
GSM1681368	B
GSM1681369	B
GSM1681370	B
GSM1681371	B
