# Supplementary material for: Role of disulfidptosis in colorectal adenocarcinoma: implications for prognosis and immunity
Source: Front Immunol. 2024 Sep 27;15:1409149. doi: 10.3389/fimmu.2024.1409149 (PMC11466812; doi:10.3389/fimmu.2024.1409149)
Supplement: Supplementary file 6 [file Table5.xlsx]

## Sheet: Sheet1
Primer	5→3 sequence	Length
F-FABP4-q	ACTGGGCCAGGAATTTGACG	20
R-FABP4-q	CTCGTGGAAGTGACGCCTT	19
F-GIPC2-q	ATTGTTGGGTGGCGTCACTAT	21
R-GIPC2-q	TTGATCTCAGGCGAAGTGTTG	21
F-EGR3-q	GACATCGGTCTGACCAACGAG	21
R-EGR3-q	GGCGAACTTTCCCAAGTAGGT	21
F-HOXC6-q	ACAGACCTCAATCGCTCAGGA	21
R-HOXC6-q	AGGGGTAAATCTGGATACTGGC	22
F-CCL11-q	CCCCTTCAGCGACTAGAGAG	20
R-CCL11-q	TCTTGGGGTCGGCACAGAT	19
F-CXCL10-q	GTGGCATTCAAGGAGTACCTC	21
R-CXCL10-q	TGATGGCCTTCGATTCTGGATT	22
F-ITLN1-q	ACGTGCCCAATAAGTCCCC	19
R-ITLN1-q	CCGTTGTCAGTCCAACACTTTC	22
